# Supplementary material for: Blood-supplementing effect of low molecular weight peptides of E-Jiao on chemotherapy-induced myelosuppression: evaluation of pharmacological activity and identification of bioactive peptides released in vivo
Source: Front Pharmacol. 2024 Jun 5;15:1366407. doi: 10.3389/fphar.2024.1366407 (PMC11188354; doi:10.3389/fphar.2024.1366407)
Supplement: Supplementary file 1 [file Table2.XLSX]

## Sheet: Peptides in rat blood
Table S2. E-Jiao-derived peptides identified in rat blood. *, ** and *** represent the peptide was identified one, two and three times in triplicate experiments, respectively.
Sequence	Protein	Protein Name	Position	AAs	MW [Da]	0 h	1 h	3 h	Detection in Triplicate Experiments	Detection in LMEJ
AGPAGPIGPVGARGP	A0A5F5Q281	Collagen type I alpha 1 chain	1129-1143	15	1272.69	No	No	Yes	*	No
AGPIGPVGARGP			1132-1143	12	1047.58	No	No	Yes	*	No
AGPIGPVGARGPAGP			1132-1146	15	1272.69	No	No	Yes	*	No
AGPPGADGQPGAK			871-883	13	1121.55	No	Yes	Yes	*	Yes
DGEAGAQGPPGPAGPAGER			670-688	19	1689.77	No	Yes	Yes	***	Yes
DKGETGPSGPAGPTGAR			837-853	17	1553.74	No	No	Yes	*	Yes
EGSPGAEGSPGR			1072-1083	12	1099.49	No	Yes	Yes	*	No
FAGPPGADGQPGAK			870-883	14	1268.61	No	Yes	Yes	*	No
GADGSPGKDGVR			809-820	12	1114.54	No	Yes	Yes	**	No
GADGSPGKDGVRGLTGP			809-825	17	1539.76	No	No	Yes	*	No
GDAGPAGPK			277-285	9	768.376	No	Yes	Yes	***	No
GEAGAQGPPGPAGPAGER			671-688	18	1574.74	No	No	Yes	*	Yes
GEAGPAGPAGPIG			1124-1136	13	1049.51	No	No	Yes	*	Yes
GEAGPAGPAGPIGPVG			1124-1139	16	1302.66	No	Yes	No	*	Yes
GEAGPQGAR			410-418	9	841.404	No	Yes	Yes	***	No
GEQGPSGASGPAGPR			1184-1198	15	1323.62	No	Yes	No	*	Yes
GETGEQGDR			1154-1162	9	947.394	No	No	Yes	***	No
GETGPSGPAGPTGAR			839-853	15	1310.62	No	Yes	Yes	*	Yes
GFSGLDGAK			268-276	9	850.418	No	No	Yes	*	Yes
GLTGSPGSPGPDGK			596-609	14	1225.59	No	Yes	Yes	*	Yes
GPAGPIGPVGARGPAGP			1130-1146	17	1426.77	No	Yes	Yes	*	No
GPAGPQGPR			1142-1150	9	835.429	No	Yes	No	**	Yes
GPIGPVGAR			1133-1141	9	822.471	No	Yes	Yes	*	Yes
GPIGPVGARGP			1133-1143	11	976.545	No	No	Yes	*	No
GPIGPVGARGPAGP			1133-1146	14	1201.66	No	No	Yes	*	No
GPPGSAGAPGK			1199-1209	11	894.455	No	Yes	Yes	***	No
GPSGASGPAGPR			1187-1198	12	1009.49	No	Yes	Yes	*	Yes
GPVGARGPAGP			1136-1146	11	934.498	No	Yes	Yes	*	No
GRPGAPGPAGAR			310-321	12	1062.57	No	No	Yes	**	Yes
GSEGPQGVR			419-427	9	885.43	No	Yes	Yes	*	Yes
GVPGPPGAVGPAGK			656-669	14	1159.63	No	Yes	Yes	*	Yes
GVQGPPGPAGPR			743-754	12	1088.57	No	Yes	Yes	**	Yes
ISVPGPMGPSGPR			174-186	13	1250.64	No	Yes	Yes	**	Yes
KGETGPSGPAGPTGAR			838-853	16	1438.72	No	Yes	Yes	*	Yes
PGLPGPSGEPGK			1030-1041	12	1091.56	No	Yes	No	**	Yes
QGPSGASGER			1042-1051	10	944.431	No	Yes	Yes	*	No
SEGPQGVR			420-427	8	828.408	No	Yes	Yes	*	No
SGPMGPR			213-219	7	700.332	No	Yes	Yes	*	No
TGPSGPAGPTGAR			841-853	13	1124.56	No	Yes	Yes	*	Yes
GPMGLMGPR	F6RTI8	Collagen type I alpha 2 chain	89-97	9	914.446	No	Yes	Yes	*	Yes
AAGPAGPAGPR			696-706	11	920.482	No	Yes	Yes	*	Yes
AAGPAGPIGSR			597-607	11	952.508	No	Yes	Yes	*	Yes
AGPAGAAGQPGAK			724-736	13	1051.54	No	Yes	Yes	*	No
AGVMGPAGSR			412-421	10	901.443	No	Yes	Yes	*	Yes
GAPGSVGPAGPR			1040-1051	12	1021.53	No	Yes	Yes	*	Yes
GASGPAGVR			422-430	9	770.403	No	Yes	Yes	**	No
GAVGPRGPSGP			989-999	11	950.493	No	No	Yes	*	No
GEAGAAGPAGPAGPR			692-706	15	1234.6	No	Yes	Yes	*	Yes
GPAGPTGPVGK			1052-1062	11	936.502	No	Yes	Yes	*	Yes
GPAGPTGPVGKDGR			1052-1065	14	1264.65	No	Yes	Yes	*	Yes
GPSGPPGPDGNK			608-619	12	1078.5	No	Yes	Yes	*	Yes
GPSGPQGVR			995-1003	9	853.44	No	Yes	Yes	*	Yes
GPSGPSGLPGER			632-643	12	1109.55	No	No	Yes	*	Yes
GPVGPTGPVG			749-758	10	836.439	No	Yes	Yes	*	Yes
GVMGPAGSRGASGP			413-426	14	1199.57	No	No	Yes	*	No
GVVGPQGAR			155-163	9	839.461	No	Yes	Yes	***	Yes
PGPAGPAGPR			271-280	10	875.461	No	Yes	Yes	***	Yes
PGPIGPAGAR			475-484	10	891.492	No	Yes	Yes	*	Yes
SGAAGPAGPIGSR			595-607	13	1096.56	No	No	Yes	*	Yes
SGQPGTVGPAGVR			1066-1078	13	1181.61	No	Yes	Yes	*	Yes
SVGPVGAVGPR			984-994	11	994.555	No	No	Yes	*	Yes
VGAPGPAGAR			223-232	10	851.461	No	Yes	Yes	**	Yes
VGPAGPRGPAGP			1045-1056	12	1031.55	No	Yes	Yes	*	No
VGSVGPVGAVGPRGP			982-996	15	1304.72	No	No	Yes	*	No
VGSVGPVGAVGPRGPSGP			982-999	18	1545.83	No	No	Yes	*	No
GPAGPSGPPGK	F6R4Y3	Collagen type III alpha 1 chain	1113-1123	11	920.471	No	Yes	Yes	**	Yes
SGPPGKDGTLGHPGP			1118-1132	15	1372.67	No	No	Yes	*	No
