# Supplementary material for: Blood-supplementing effect of low molecular weight peptides of E-Jiao on chemotherapy-induced myelosuppression: evaluation of pharmacological activity and identification of bioactive peptides released in vivo
Source: Front Pharmacol. 2024 Jun 5;15:1366407. doi: 10.3389/fphar.2024.1366407 (PMC11188354; doi:10.3389/fphar.2024.1366407)
Supplement: Supplementary file 3 [file Table1.XLSX]

## Sheet: Proteins
Table S1. Identified proteins and peptides within the LMEJ.
Protein	Description	Accession	Coverage [%]	Peptides	Unique Peptides	AAs	MW [kDa]
Collagen type I	Collagen type I alpha 1 chain	A0A5F5Q281	41	157	154	1521	145
	Collagen type I alpha 2 chain	F6RTI8	31	102	102	1364	128.6
Collagen type VI	Collagen type VI alpha 1 chain	A0A3Q2KM06	14	25	23	1027	108.9
	Collagen type VI alpha 2 chain	F7CGV8	17	26	24	1018	108.5
	Collagen type VI alpha 3 chain	F6R735	14	56	56	3067	331.9
Albumin		A0A3Q2H333	23	31	30	596	66.9
Lumican		F6SKT2	26	27	27	341	38.8
Collagen type III alpha 1 chain		F6R4Y3	12	24	21	1439	135.5
Decorin		O46542	24	17	17	360	39.9
Uncharacterized protein		H9GZQ9	19	17	10	444	48.1
Mimecan		F6PVJ6	24	13	13	298	34.1
Keratin, type II cuticular Hb5		A0A3Q2I6F9	17	11	4	547	59
Uncharacterized protein		H9GZT5	12	11	7	551	60.1
Actin, cytoplasmic 1		A0A3Q2KTQ9	22	10	4	375	41.7
Biglycan		A0A3Q2GSJ8	15	10	10	395	44.2
Gelsolin		Q28372	8	9	9	731	80.8
Proline and arginine rich end leucine rich repeat protein		F6RZ46	20	9	9	397	45.2
Vimentin		A0A3Q2HXD5	14	9	7	495	56.9
Alpha-1B-glycoprotein		F6VJR6	14	8	8	506	54.5
Keratin, type II cuticular Hb5		A0A3Q2LCW0	11	8	1	562	59.9
Actin gamma 2, smooth muscle		A0A3Q2HBP5	13	7	1	376	41.9
Globin A1		A0A1K0FUE2	49	7	7	147	16.1
Keratin 15		F7ATL5	14	7	7	470	50.6
Alpha-1-antitrypsin		B5BV09	14	6	6	421	46.7
Beta-1 metal-binding globulin		A0A3Q2GWN9	5	6	6	706	78
Collagen type V alpha 1 chain		A0A5F5PLU0	3	6	4	1776	177.2
Periostin		A0A3Q2H7K2	7	6	6	808	89.8
Tubulin beta chain		F7E0H3	11	6	6	445	49.9
Immmunoglobulin lambda light chain variable region (Fragment)		A0A0A1E6L5	16	5	3	225	23.3
Immmunoglobulin lambda light chain variable region (Fragment)		A0A0A1E550	12	5	3	225	23.3
Immunoglobulin gamma 1 heavy chain constant region (Fragment)		Q95M34	7	5	2	337	37.4
Alpha-2-HS-glycoprotein		F7C450	6	4	4	363	38.7
Cathepsin E		F6Q1N6	7	4	1	396	43
Glyceraldehyde-3-phosphate dehydrogenase		F6YV40	12	4	4	333	35.8
Hemoglobin subunit alpha		P01959	22	4	4	142	15.2
Immmunoglobulin lambda light chain variable region (Fragment)		A0A0A1E6K2	13	4	4	224	23.4
Keratin 4		F6XWG3	7	4	3	535	57.8
Microfibril associated protein 4		A0A3Q2HNH0	6	4	4	271	30
Protein S100		F6UF75	29	4	4	101	11.8
Uncharacterized protein		H9GZU8	5	4	1	445	48.8
AHNAK nucleoprotein		A0A3Q2HJF2	2	3	3	5956	635.6
Alpha-2-macroglobulin		F6R942	2	3	3	1440	159.9
Apolipoprotein E		F6Z2L5	15	3	3	266	30.3
Collagen type V alpha 2 chain		F7BH47	3	3	3	1499	145
Collagen type XI alpha 1 chain		A0A5F5PKC8	1	3	1	1690	167.8
Desmin		A0A5F5Q216	5	3	1	478	54.3
Filamin A		F7BH02	1	3	3	2647	280.6
Heat shock cognate 71 kDa protein-like protein (Fragment)		K9K2J3	13	3	3	505	55.3
Immmunoglobulin lambda light chain variable region (Fragment)		A0A0A1E927	16	3	1	220	22.8
Lamin A/C		A0A5F5PQF3	5	3	3	574	64
2-phospho-D-glycerate hydro-lyase		A0A3Q2IEM4	2	2	2	557	59.9
Actinin alpha 4		A0A3Q2GVL2	2	2	2	906	104.3
Collagen type XIV alpha 1 chain		F6ZNX3	1	2	2	1796	192.7
Elongation factor 1-alpha		F6UME7	5	2	2	462	50.1
Fibrillin 1		A0A3Q2HGH7	1	2	2	2767	299.4
Haptoglobin		F6XWM5	5	2	2	347	38.4
Heparan sulfate proteoglycan 2		A0A3Q2H5H2	0	2	2	4209	449.1
Inter-alpha-trypsin inhibitor heavy chain 1		F6QX36	1	2	2	908	101
Tubulin alpha chain		F6ZSB4	4	2	2	452	50.2
Annexin		B2B9I8	3	1	1	339	38.6
Keratin 15		F6Q1M4	2	1	1	522	56.6

## Sheet: Peptides
Sequence	Protein	Position	AAs	MW [Da]
VGGGFGF	A0A3Q2LCW0	86-92	7	639.301
ALGGFGF	F6XWG3	84-90	7	667.332
GPAGPMGL	A0A5F5PLU0	564-571	8	698.341
IVPSPAF	F6R735	886-892	7	729.405
VDAASLR	O46542	237-243	7	730.397
MGFPGPK	A0A5F5Q281	637-643	7	732.362
GGGPGPMGL	F6RTI8	85-93	9	741.347
LGTNPLK	O46542	182-188	7	741.438
GGGFGGPGF	A0A3Q2I6F9	123-131	9	751.328
IGIGDMF	F7CGV8	756-762	7	751.357
PVGAVGPR	F6RTI8	987-994	8	751.433
LLGAPGIL	F6RTI8	864-871	8	752.479
YLDISF	F6SKT2	191-196	6	756.369
LTEAPIN	A0A3Q2HBP5	106-112	7	756.401
NIPMGLL	A0A3Q2GWN9	485-491	7	756.42
IAFNPSL	F6R735	689-695	7	760.411
ADIPNLK	F6PVJ6	140-146	7	769.433
FAVAPNR	F7CGV8	187-193	7	773.418
LMLPFR	A0A5F5PKC8	377-382	6	775.441
FIDNLR	A0A3Q2KM06	69-74	6	776.417
LDFTGNL	F6PVJ6	148-154	7	778.385
LMQLEF	F6R735	1891-1896	6	779.388
PVGPTGPVG	F6RTI8	750-758	9	779.417
SFLPQPP	A0A5F5Q281	1256-1262	7	784.411
VFSVSTF	F6R735	1288-1294	7	785.395
SLVDLQL	F6SKT2	141-147	7	786.448
IVTDLTK	A0A3Q2H333	246-252	7	788.464
FSGLDGAK	A0A5F5Q281	269-276	8	793.396
DVQFTW	H9GZQ9	198-203	6	794.359
LIGITGAR	F6R4Y3	922-929	8	799.491
IDIEWK	H9GZT5	352-357	6	802.422
LPQPPQE	A0A5F5Q281	1258-1264	7	807.412
GPAGPTGPVG	F6RTI8	1052-1061	10	808.407
GPVGAVGPR	F6RTI8	986-994	9	808.455
FVLDTSE	A0A3Q2KM06	40-46	7	809.38
GLLGAPGIL	F6RTI8	863-871	9	809.5
TYFPHF	P01959	42-47	6	810.369
PLVEEPK	A0A3Q2H333	391-397	7	810.448
LAGLDTLL	A0A3Q2H5H2	1001-1008	8	814.479
FGYDGDF	F6RTI8	1108-1114	7	819.307
EIQPSTF	O46542	339-345	7	820.396
VFIPAEF	F6R735	502-508	7	821.432
GPIGPVGAR	A0A5F5Q281	1133-1141	9	822.471
VVGLPGQR	A0A5F5Q281	1017-1024	8	824.486
VMGFPGPK	A0A5F5Q281	636-643	8	831.431
LEDAFLK	A0A3Q2KM06	796-802	7	834.448
GYDGDFY	F6RTI8	1109-1115	7	835.302
GSWRPSF	F6R735	2500-2506	7	835.397
GPAGPQGPR	A0A5F5Q281	1142-1150	9	835.429
GPVGPTGPVG	F6RTI8	749-758	10	836.439
LILDHNL	F6SKT2	98-104	7	836.475
FYGPELL	A0A3Q2H333	161-167	7	837.427
GFGLGGGAGF	A0A3Q2LCW0	109-118	10	838.397
IWHHTF	A0A3Q2KTQ9	85-90	6	839.407
GVVGPQGAR	F6RTI8	155-163	9	839.461
IAPLQGML	F6R735	510-517	8	841.473
WLGLQNL	A0A3Q2HNH0	127-133	7	842.464
IASTPLEL	F7CGV8	203-210	8	842.474
LIVPSPAF	F6R735	885-892	8	842.49
YQTDGVY	A0A3Q2HNH0	65-71	7	844.36
PVVRDFL	F6R735	753-759	7	844.48
AWRPTAF	F6VJR6	485-491	7	847.433
YVVQDAR	F7CGV8	926-932	7	849.434
GFSGLDGAK	A0A5F5Q281	268-276	9	850.418
SGPFGQIF	F7E0H3	78-85	8	851.417
LELDLSY	F6SKT2	260-266	7	851.427
VGAPGPAGAR	F6RTI8	223-232	10	851.461
GPSGPQGVR	F6RTI8	995-1003	9	853.44
SFGGGLGGGF	F7ATL5	73-82	10	854.392
VILPVPAF	A0A3Q2IEM4	266-273	8	854.526
VVEHPEF	Q28372	2-8	7	855.412
PMGLMGPR	F6RTI8	90-97	8	857.425
QELLGGVF	A0A3Q2KM06	1009-1016	8	861.459
SGGFDFSF	A0A5F5Q281	1250-1257	8	862.349
ALGFTGGEL	F6R735	211-219	9	863.438
SAIQLGNY	O46542	352-359	8	864.433
QFGVAPFT	F6R735	1261-1268	8	865.433
AASSYLTR	A0A0A1E6K2	196-203	8	867.444
PGADGVAGPK	A0A5F5Q281	553-562	10	867.444
FEIAKDF	A0A3Q2KM06	631-637	7	868.432
AVAIPTFR	F6R735	1085-1092	8	873.507
LAAPPPPVL	F6VJR6	207-215	9	873.532
PGPAGPAGPR	F6RTI8	271-280	10	875.461
LVVYPWT	A0A1K0FUE2	33-39	7	876.474
QEDPDKF	A0A3Q2H333	140-146	7	877.381
LLDGSINF	F6R735	1543-1550	8	877.454
LDLDYEL	F6R735	1911-1917	7	879.422
PAGPTGPVGK	F6RTI8	1053-1062	10	879.481
PSIVGRPR	A0A3Q2HBP5	33-40	8	880.524
AGPAGPIGSR	F6RTI8	598-607	10	881.471
LGAPGPSGAR	A0A5F5Q281	724-733	10	881.471
GVVGLPGQR	A0A5F5Q281	1016-1024	9	881.508
GSEGPQGVR	A0A5F5Q281	419-427	9	885.43
IGIGDMFH	F7CGV8	756-763	8	888.416
GVMGFPGPK	A0A5F5Q281	635-643	9	888.452
WALPEQF	A0A3Q2H5H2	516-522	7	889.433
FAEEGPKL	A0A3Q2H333	580-587	8	889.454
PDVQFTW	H9GZQ9	197-203	7	891.412
PGPIGPAGAR	F6RTI8	475-484	10	891.492
VIQPLPIL	A0A5F5PKC8	1426-1433	8	891.579
VIDIYTGL	A0A3Q2HGH7	1652-1659	8	892.49
AGPIGPVGAR	A0A5F5Q281	1132-1141	10	893.508
FVTPLTSM	F6QX36	601-608	8	894.451
LPTGLPVSL	F6SKT2	202-210	9	895.537
IIGGLLDAK	F6XWM5	103-111	9	898.548
ISLPLPNF	A0A3Q2HXD5	440-447	8	899.511
VYLMDDF	F6R735	696-702	7	901.388
AGVMGPAGSR	F6RTI8	412-421	10	901.443
YEVAPDGR	A0A3Q2HGH7	1858-1865	8	905.424
IDISSPEF	A0A3Q2HJF2	245-252	8	906.433
LGLQNLHL	A0A3Q2HNH0	128-135	8	906.528
VGPVGAVGPR	F6RTI8	985-994	10	907.523
ISFIPDFA	F6R735	1078-1085	8	908.464
PGTVGPAGVR	F6RTI8	1069-1078	10	909.503
LDVMVSTF	F6UF75	9-16	8	910.446
SFLPQPPQ	A0A5F5Q281	1256-1263	8	912.47
NVGVPDVTL	A0A3Q2HJF2	5417-5425	9	912.491
GPMGLMGPR	F6RTI8	89-97	9	914.446
LAAIDEASK	F6Z2L5	253-261	9	916.486
FADIPNLK	F6PVJ6	139-146	8	916.501
FILPDQGK	B5BV09	279-286	8	916.501
ITKVDAASL	O46542	234-242	9	916.522
PGPPGPSGPR	F6R4Y3	536-545	10	917.471
FALLSLGAK	B5BV09	88-96	9	918.553
GAGFGGGDGLL	F7ATL5	107-117	11	919.439
IEDGVLQF	F6R735	836-843	8	919.464
GPAGPSGPPGK	F6R4Y3	1113-1123	11	920.471
AAGPAGPAGPR	F6RTI8	696-706	11	920.482
ISDFSPSGL	A0A0A1E6K2	159-167	9	921.444
PIQHQDW	H9GZU8	234-240	7	922.429
LLVGGSHLK	A0A3Q2KM06	140-148	9	922.559
WQLPEPR	A0A3Q2GWN9	153-159	7	924.481
IFDLGGGTF	K9K2J3	56-64	9	925.454
SGQPGTVGPAG	F6RTI8	1066-1076	11	926.445
QAILQQAR	A0A5F5PKC8	401-408	8	926.529
LTLTPAQW	A0A0A1E6L5	202-209	8	928.501
LSLTPSQW	A0A0A1E550	202-209	8	930.48
LLEGEESR	A0A5F5Q216	407-414	8	931.46
FSFLPQPP	A0A5F5Q281	1255-1262	8	931.48
DFGYDGDF	F6RTI8	1107-1114	8	934.334
SGGLGGGLGGGF	F6Q1M4	77-88	12	934.45
ASFIDKVR	F6XWG3	154-161	8	934.523
LPQPPQEK	A0A5F5Q281	1258-1265	8	935.507
GPAGPTGPVGK	F6RTI8	1052-1062	11	936.502
DLPSDLPAL	A0A3Q2H333	309-317	9	939.491
ISVPGPMGPS	A0A5F5Q281	174-183	10	940.468
GPPGPVGPPGL	A0A5F5Q281	1052-1062	11	943.512
INLPIQTF	A0A5F5Q216	415-422	8	944.532
INDPFIDL	F6YV40	31-38	8	945.48
IDAVPPLPK	F6PVJ6	111-119	9	948.564
LILDHNLL	F6SKT2	98-105	8	949.559
GPSGPPGPDGN	F6RTI8	608-618	11	950.409
QLVPLPVSV	F7C450	188-196	9	950.579
PGPMGPSGPR	A0A5F5Q281	177-186	10	951.459
AAGPAGPIGSR	F6RTI8	597-607	11	952.508
TYEATLEK	A0A3Q2H333	364-371	8	953.47
QASVFSFGL	F6R735	271-279	9	954.48
TVLGNFSAF	A0A3Q2H333	558-566	9	954.48
SGPSGLPGER	F6RTI8	634-643	10	955.472
DIASTPLEL	F7CGV8	202-210	9	957.501
AGVMGFPGPK	A0A5F5Q281	634-643	10	959.489
ISLGDAAAVF	F7CGV8	987-996	10	962.507
SIVPAPPLVA	A0A3Q2GWN9	45-54	10	962.579
VSLGGAGGAGGY	A0A3Q2I6F9	48-59	12	964.461
SDLEDFLK	F6R735	2472-2479	8	965.47
PGILGLPGSR	F6RTI8	868-877	10	965.565
LDLSFNQM	F6SKT2	192-199	8	966.447
QIDPTIQR	A0A3Q2LCW0	151-158	8	969.524
AISGVIGPEK	F6R4Y3	1176-1185	10	969.549
LGEQNFHK	F7CGV8	843-850	8	971.482
LSPSPTSQR	A0A5F5PQF3	277-285	9	971.503
ELIVPSPAF	F6R735	884-892	9	971.532
VEIGRTLGK	A0A3Q2H333	436-444	9	971.576
GVPGPPGAVGPA	A0A5F5Q281	656-667	12	974.518
WEVQPATF	A0A3Q2GSJ8	372-379	8	976.465
ILGPLSYSK	F6SKT2	300-308	9	976.559
PVLPPKLTL	F6PVJ6	183-191	9	976.631
YGEEEVPR	F7BH02	1525-1532	8	977.445
GAAGPAGPAGPR	F6RTI8	695-706	12	977.504
VFIPAEFR	F6R735	502-509	8	977.533
VIQPLPIQA	A0A5F5PLU0	1577-1585	9	977.59
ISDFSPSDL	A0A0A1E6L5	160-168	9	979.449
PGPQGIAGQR	A0A5F5Q281	1006-1015	10	979.519
GEAGAAGPAGPAG	F6RTI8	692-704	13	981.451
ALDVMVSTF	F6UF75	8-16	9	981.483
LTEAPINPK	A0A3Q2HBP5	106-114	9	981.549
FGYDGDFY	F6RTI8	1108-1115	8	982.37
PTGPVGKDGR	F6RTI8	1056-1065	10	982.519
ALILVGLER	F6R735	1876-1884	9	982.617
DFYPTDID	H9GZT5	346-353	8	984.407
FLKDFSTK	F6R735	1592-1599	8	984.527
WSVDPLDR	Q28372	717-724	8	986.481
QNLEPLFE	A0A3Q2LCW0	208-215	8	988.486
VAPEEHPVL	A0A3Q2KTQ9	96-104	9	989.518
VLAPHPDEL	Q95M34	238-246	9	989.518
PAGPIGPVGAR	A0A5F5Q281	1131-1141	11	990.56
GYDGDFYR	F6RTI8	1109-1116	8	991.403
VAPEEHPTL	A0A3Q2HBP5	97-105	9	991.497
LMQLEFGR	F6R735	1891-1898	8	992.511
PPGADGQPGAK	A0A5F5Q281	873-883	11	993.487
SVGPVGAVGPR	F6RTI8	984-994	11	994.555
IEEGVPQLL	F6R735	1028-1036	9	996.548
DLTDYLMK	A0A3Q2HBP5	185-192	8	997.478
ISVPGPMGPSG	A0A5F5Q281	174-184	11	997.49
YLDLSFNQ	F6SKT2	191-198	8	998.47
HFVPEAGSR	F6R735	1630-1638	9	998.493
LEYLDLSF	F6SKT2	189-196	8	998.495
YVVESTGVF	F6YV40	92-100	9	999.491
IELEDLLR	A0A3Q2GSJ8	271-278	8	999.559
PMVPPGIKY	F6SKT2	65-73	9	1000.54
PGAPGPVGPAGK	A0A5F5Q281	1108-1119	12	1003.54
PGPPGAVGPAGK	A0A5F5Q281	658-669	12	1003.54
LKPPIPLDL	F6RZ46	359-367	9	1004.63
WEIQPSTF	O46542	338-345	8	1006.48
LGLGHNQIR	A0A3Q2GSJ8	285-293	9	1006.57
LPTGLPVSLL	F6SKT2	202-211	10	1008.62
GPSGASGPAGPR	A0A5F5Q281	1187-1198	12	1009.49
QLFHPEQL	F6ZSB4	85-92	8	1010.52
PGPMGLMGPR	F6RTI8	88-97	10	1011.5
GFGGGAGSGFGF	A0A3Q2LCW0	91-102	12	1016.43
SLHTLFGDK	A0A3Q2H333	78-86	9	1016.53
LSELSEQVL	F6R735	1705-1713	9	1016.54
VIEEVPGEF	Q28372	629-637	9	1017.5
EQIAFNPSL	F6R735	687-695	9	1017.51
SIIATDHTY	A0A3Q2KM06	201-209	9	1019.49
WAQPTGESF	F7C450	69-77	9	1021.45
GAPGSVGPAGPR	F6RTI8	1040-1051	12	1021.53
AQLVPLPVSV	F7C450	187-196	10	1021.62
VPAGLPDLKL	A0A3Q2GSJ8	319-328	10	1021.62
LDTWDQVF	Q28372	650-657	8	1022.47
LQDSVDFSL	A0A3Q2HXD5	80-88	9	1022.49
LDVGFDTTR	F6R735	1162-1170	9	1022.5
GPSGPAGPTGAR	A0A5F5Q281	842-853	12	1023.51
SLQSISSFR	F7CGV8	121-129	9	1023.53
SVPMVPPGIK	F6SKT2	63-72	10	1023.58
PYVRDFVM	F6R735	556-563	8	1025.5
LEIGQDLIQ	F6R735	375-383	9	1027.55
VEEPKSLVK	A0A3Q2H333	393-401	9	1027.59
VLDELTLAR	F7ATL5	230-238	9	1028.59
AGVMGPAGSRGA	F6RTI8	412-423	12	1029.5
VETGVLKPGM	F6UME7	267-276	10	1029.55
LQEEMVQR	A0A3Q2HXD5	218-225	8	1031.51
DFADIPNLK	F6PVJ6	138-146	9	1031.53
LSDAGITPLF	F6R735	2433-2442	10	1032.55
GLTGPIGPPGPA	A0A5F5Q281	821-832	12	1032.56
IITGPEIKY	A0A3Q2H7K2	754-762	9	1032.58
EEIAFDPTL	F6R735	493-501	9	1033.5
LLDGSINFR	F6R735	1543-1551	9	1033.55
LISDFSPSGL	A0A0A1E6K2	158-167	10	1034.53
GPAGPSGPPGKD	F6R4Y3	1113-1124	12	1035.5
SYFPEPVTV	H9GZU8	78-86	9	1037.51
FSPVSIATAF	B5BV09	79-88	10	1038.54
KAPQVSTPTL	A0A3Q2H333	426-435	10	1040.59
SFLPQPPQE	A0A5F5Q281	1256-1264	9	1041.51
IPPAMDTWL	A0A3Q2GWN9	326-334	9	1042.52
GVVGPQGARGF	F6RTI8	155-165	11	1043.55
GFEPGVTNIL	A0A3Q2H7K2	576-585	10	1045.54
AGETGASGPPGF	F6RTI8	829-840	12	1046.47
DFSFLPQPP	A0A5F5Q281	1254-1262	9	1046.51
GPAGPIGPVGAR	A0A5F5Q281	1130-1141	12	1047.58
ELDEGYVPK	A0A3Q2H333	504-512	9	1048.51
AGAAGPAGPAGPR	F6RTI8	694-706	13	1048.54
GEAGPAGPAGPIG	A0A5F5Q281	1124-1136	13	1049.51
VPGPMGPSGPR	A0A5F5Q281	176-186	11	1050.53
GPAGPTGPVGKD	F6RTI8	1052-1063	12	1051.53
FVIDSSESIG	A0A3Q2KM06	618-627	10	1052.5
PSGPSGLPGER	F6RTI8	633-643	11	1052.52
VVVTFPVHR	F6VJR6	171-179	9	1052.61
VPGGLADHKY	O46542	285-294	10	1055.54
LTLTPAQWK	A0A0A1E6L5	202-210	9	1056.6
WSVDPLDRA	Q28372	717-725	9	1057.52
GLEAQVDTIL	F6R735	1757-1766	10	1057.56
LSLTPSQWK	A0A0A1E550	202-210	9	1058.58
FSFLPQPPQ	A0A5F5Q281	1255-1263	9	1059.54
VVSVGIKDVF	A0A3Q2KM06	751-760	10	1061.61
GRPGAPGPAGAR	A0A5F5Q281	310-321	12	1062.57
GRVGAPGPAGAR	F6RTI8	221-232	12	1064.58
FVLDTSESVA	A0A3Q2KM06	40-49	10	1066.52
TVFDQFTPL	A0A3Q2H333	384-392	9	1066.53
GPGPMGLMGPR	F6RTI8	87-97	11	1068.52
SEVILPVPAF	A0A3Q2IEM4	264-273	10	1070.6
GFPGADGVAGPK	A0A5F5Q281	551-562	12	1071.53
AEVSKIVTDL	A0A3Q2H333	241-250	10	1073.6
SLDLDSIIAE	A0A3Q2LCW0	327-336	10	1074.54
DFQNALIVR	A0A3Q2H333	414-422	9	1074.58
APGAPGPVGPAGK	A0A5F5Q281	1107-1119	13	1074.58
ITPDHLEPR	A0A3Q2KM06	191-199	9	1076.56
GPSGPPGPDGNK	F6RTI8	608-619	12	1078.5
PIQHQDWR	H9GZU8	234-241	8	1078.53
LILDHNLLE	F6SKT2	98-106	9	1078.6
SDLEDFLKN	F6R735	2472-2480	9	1079.51
TPGPQGIAGQR	A0A5F5Q281	1005-1015	11	1080.57
GLPGRDGAPGGK	F6R4Y3	993-1004	12	1080.57
PELLFHAEE	A0A3Q2H333	164-172	9	1083.52
FLYSKLSVE	H9GZQ9	333-341	9	1084.58
YWQLPEPR	A0A3Q2GWN9	152-159	8	1087.54
ADFAFSLYR	B5BV09	58-66	9	1088.53
GVQGPPGPAGPR	A0A5F5Q281	743-754	12	1088.57
PGLPGPSGEPGK	A0A5F5Q281	1030-1041	12	1091.56
GPAGPSGPPGKDG	F6R4Y3	1113-1125	13	1092.52
WLGLQNLHL	A0A3Q2HNH0	127-135	9	1092.61
LELDLSYNK	F6SKT2	260-268	9	1093.56
GQPGTVGPAGVR	F6RTI8	1067-1078	12	1094.58
GRPGLPGAAGSR	F6R4Y3	282-293	12	1094.59
DESGPSIVHR	A0A3Q2KTQ9	363-372	10	1095.53
SGAAGPAGPIGSR	F6RTI8	595-607	13	1096.56
VEIDPEIQR	F6XWG3	129-137	9	1097.57
GLPGPPGAPGPQG	A0A5F5Q281	187-199	13	1100.56
GETGLRGEIGN	F6RTI8	656-666	11	1101.54
GRPGPIGPAGAR	F6RTI8	473-484	12	1104.61
GEPGPVGSVGPVG	F6RTI8	977-989	13	1107.56
TGPPGPAGQDGR	A0A5F5Q281	610-621	12	1108.53
IKSLQSISSF	F7CGV8	119-128	10	1108.61
GPSGPSGLPGER	F6RTI8	632-643	12	1109.55
FDLVPVPPNL	Q28372	25-34	10	1109.61
PTGLPVSLLTL	F6SKT2	203-213	11	1109.67
SKLPTGLPVSL	F6SKT2	200-210	11	1110.66
GPPSGGFDFSF	A0A5F5Q281	1247-1257	11	1113.48
QAFIDFMSR	A0A3Q2GVL2	824-832	9	1113.53
GIPGPIGPPGPR	A0A5F5Q281	1214-1225	12	1113.63
FRVPTPNVSV	F6YV40	231-240	10	1114.61
SSSSFGGGLGGGF	F7ATL5	70-82	13	1115.49
AGPAGPAGPIGPVG	A0A5F5Q281	1126-1139	14	1116.59
DFLVNLLER	F6R735	163-171	9	1117.61
ISLGDAAAVFR	F7CGV8	987-997	11	1118.61
AGPAGPIGPVGAR	A0A5F5Q281	1129-1141	13	1118.62
LEVNELEKF	F6SKT2	284-292	9	1119.58
EYQDLLNVK	A0A5F5Q216	386-394	9	1120.58
AGPPGADGQPGAK	A0A5F5Q281	871-883	13	1121.55
TGPSGPAGPTGAR	A0A5F5Q281	841-853	13	1124.56
GGPGPMGLMGPR	F6RTI8	86-97	12	1125.54
ISPGAFTPLVK	O46542	121-131	11	1128.65
VKEDDLPSDL	A0A3Q2H333	305-314	10	1129.55
AEQLDNIAEK	F6R735	1918-1927	10	1129.56
ASYSGVSLFSN	O46542	323-333	11	1130.52
GRPGPPGPSGPR	F6R4Y3	534-545	12	1130.59
LSIIATDHTY	A0A3Q2KM06	200-209	10	1132.58
YELPDGQVIT	A0A3Q2HBP5	241-250	10	1133.56
YQELLDIKL	A0A5F5PQF3	247-255	9	1133.63
IKVPGGLADHK	O46542	283-293	11	1133.66
LLDTWDQVF	Q28372	649-657	9	1135.55
IVVTDGHPLEG	A0A3Q2KM06	154-164	11	1135.59
VAFHDFSSDL	F6RZ46	334-343	10	1136.51
SVPGPMGPSGPR	A0A5F5Q281	175-186	12	1137.56
ATVFDQFTPL	A0A3Q2H333	383-392	10	1137.57
GTPGPQGIAGQR	A0A5F5Q281	1004-1015	12	1137.59
FGYDGDFYR	F6RTI8	1108-1116	9	1138.47
VTIVNILTNR	B2B9I8	54-63	10	1141.68
LLTQPGDWTL	A0A3Q2H7K2	524-533	10	1142.6
LAVNMVPFPR	F7E0H3	253-262	10	1142.63
GQAGVMGFPGPK	A0A5F5Q281	632-643	12	1144.57
LSDAGITPLFL	F6R735	2433-2443	11	1145.63
FFDSFGDLSN	A0A1K0FUE2	42-51	10	1147.48
AVTTDGVQTTR	A0A0A1E6K2	176-186	11	1147.58
AITPDHLEPR	A0A3Q2KM06	190-199	10	1147.6
RDSFQEVLR	F6R735	1552-1560	9	1148.59
QGAPGSVGPAGPR	F6RTI8	1039-1051	13	1149.59
VGSVGPVGAVGPR	F6RTI8	982-994	13	1150.65
LALRGPAGPMGL	A0A5F5PLU0	560-571	12	1151.65
VSLFSNPVQY	O46542	328-337	10	1152.58
YVLAPHPDEL	Q95M34	237-246	10	1152.58
GVPGPPGAVGPAGK	A0A5F5Q281	656-669	14	1159.63
HMQQFVPQF	F7CGV8	69-77	9	1160.54
KLSDAGITPLF	F6R735	2432-2442	11	1160.64
LELDEGYVPK	A0A3Q2H333	503-512	10	1161.59
WEIQPSTFR	O46542	338-346	9	1162.58
IELEDLLRY	A0A3Q2GSJ8	271-279	9	1162.62
VDIDAVPPLPK	F6PVJ6	109-119	11	1162.66
VEIPPNLPSSL	A0A3Q2GSJ8	178-188	11	1164.64
VDALMDEINF	A0A3Q2I6F9	292-301	10	1165.53
GFSGLQGPPGPPG	A0A5F5Q281	1169-1181	13	1166.57
YLKPPIPLDL	F6RZ46	358-367	10	1167.69
ILLAELEQLK	A0A3Q2HXD5	130-139	10	1168.71
SFLPQPPQEK	A0A5F5Q281	1256-1265	10	1169.61
GQPGVMGFPGPK	F6R4Y3	546-557	12	1170.58
WSVDPLDRAL	Q28372	717-726	10	1170.6
IGIGDMFHER	F7CGV8	756-765	10	1173.56
GFEPGVTNILK	A0A3Q2H7K2	576-586	11	1173.64
DFSFLPQPPQ	A0A5F5Q281	1254-1263	10	1174.57
SIIATDHTYR	A0A3Q2KM06	201-210	10	1175.59
AVGHLDDLPGAL	P01959	70-81	12	1176.61
ELDEGYVPKE	A0A3Q2H333	504-513	10	1177.55
EAGAAGPAGPAGPR	F6RTI8	693-706	14	1177.58
LDLSFNQMSK	F6SKT2	192-201	10	1181.57
TLEGELHDLR	A0A5F5PQF3	45-54	10	1181.6
SGQPGTVGPAGVR	F6RTI8	1066-1078	13	1181.61
GGGPGPMGLMGPR	F6RTI8	85-97	13	1182.56
LSDETLPAPEL	F6VJR6	306-316	11	1183.6
VPSILDWVQK	F6XWM5	333-342	10	1183.66
GAPGLQGMPGER	A0A5F5Q281	779-790	12	1184.56
FVSEIVDTLY	F6R735	1561-1570	10	1184.6
SVPMVPPGIKY	F6SKT2	63-73	11	1186.64
FSFLPQPPQE	A0A5F5Q281	1255-1264	10	1188.58
VLAPHPDELAK	H9GZQ9	276-286	11	1188.65
GPPGASGAPGPQGF	F6RTI8	98-111	14	1195.56
LAQPGFFDRF	F7CGV8	1004-1013	10	1196.6
ESVPLNLPESL	F6PVJ6	226-236	11	1196.63
LQHLEDTLTK	B5BV09	287-296	10	1196.64
AVFPSIVGRPR	A0A3Q2HBP5	30-40	11	1197.7
LYWQLPEPR	A0A3Q2GWN9	151-159	9	1200.63
GGGLGAGLGGGLGGGF	F7ATL5	87-102	16	1202.6
ELLTRELPSF	F6UF75	36-45	10	1203.65
QFGVAPFTIAR	F6R735	1261-1271	11	1205.66
LGAPGILGLPGSR	F6RTI8	865-877	13	1206.71
DVFGSIAGSDQL	A0A3Q2KM06	758-769	12	1207.57
PAGPTGPVGKDGR	F6RTI8	1053-1065	13	1207.63
IEDGTFSKLSL	F6PVJ6	158-168	11	1208.63
QLETIDQLHL	A0A3Q2GVL2	522-531	10	1208.64
IGDLQPQIVNL	F6R735	902-912	11	1208.68
VKDFYPTDID	H9GZT5	344-353	10	1211.57
GPQGPPGVPGPSGL	F6R4Y3	909-922	14	1215.62
PAGPAGPIGPVGAR	A0A5F5Q281	1128-1141	14	1215.67
IEDGVPQHLVL	F6R735	1436-1446	11	1218.66
FEGFPDKQPR	F6UF75	90-99	10	1219.6
VPLPVSVHVEF	F7C450	190-200	11	1221.68
GEMGPAGIPGAPGL	F6R4Y3	369-382	14	1222.6
GVVGLPGQRGER	A0A5F5Q281	1016-1027	12	1223.67
GLTGSPGSPGPDGK	A0A5F5Q281	596-609	14	1225.59
ESGAAGPAGPIGSR	F6RTI8	594-607	14	1225.6
LRDIASTPLEL	F7CGV8	200-210	11	1226.69
ILPDTPEEPFA	F6ZNX3	1294-1304	11	1227.6
IHEVLDLEPLG	O46542	42-52	11	1233.66
GEAGAAGPAGPAGPR	F6RTI8	692-706	15	1234.6
IQGPPGPAGEEGK	A0A5F5Q281	513-525	13	1235.61
ISPGAFTPLVKL	O46542	121-132	12	1241.74
PVGNPGPAGPAGPR	F6RTI8	267-280	14	1242.65
VAITPDHLEPR	A0A3Q2KM06	189-199	11	1246.67
GLPGPPGAPGPQGF	A0A5F5Q281	187-200	14	1247.63
PVGSVGPVGAVGPR	F6RTI8	981-994	14	1247.7
ISVPGPMGPSGPR	A0A5F5Q281	174-186	13	1250.64
ETGPSGPAGPTGAR	A0A5F5Q281	840-853	14	1253.6
LTLAENQLLKL	F6PVJ6	172-182	11	1254.75
LTSGVHTFPSVL	Q95M34	46-57	12	1256.68
AQGPPGPAGPAGER	A0A5F5Q281	675-688	14	1260.62
GPAGPTGPVGKDGR	F6RTI8	1052-1065	14	1264.65
FVTPLTSMTIR	F6QX36	601-611	11	1264.68
SRVPAGLPDLKL	A0A3Q2GSJ8	317-328	12	1264.75
SLVDLQLTHNK	F6SKT2	141-151	11	1266.69
GVETHTATTEPK	H9GZQ9	207-218	12	1269.62
GQAGVMGFPGPKGA	A0A5F5Q281	632-645	14	1272.63
GPAGPAGPIGPVGAR	A0A5F5Q281	1127-1141	15	1272.69
ISQGVQTTKPSK	A0A0A1E6L5	179-190	12	1272.7
GVPGPPGAVGPAGKD	A0A5F5Q281	656-670	15	1274.66
SVTMQSPTDSLL	F7CGV8	56-67	12	1277.62
TAGPSGPSGLPGER	F6RTI8	630-643	14	1281.63
GESGAAGPAGPIGSR	F6RTI8	593-607	15	1282.63
SLAQPGFFDRF	F7CGV8	1003-1013	11	1283.63
PVPYWEVQPAT	A0A3Q2GSJ8	368-378	11	1285.63
LELDEGYVPKE	A0A3Q2H333	503-513	11	1290.63
GEAGAAGPAGPAGPRG	F6RTI8	692-707	16	1291.63
EVDIDAVPPLPK	F6PVJ6	108-119	12	1291.7
GPPGSAGAPGKDGLN	A0A5F5Q281	1199-1213	15	1293.63
GFPGLPGPSGEPGK	A0A5F5Q281	1028-1041	14	1295.65
SGVSLFSNPVQY	O46542	326-337	12	1296.63
LLSDETLPAPEL	F6VJR6	305-316	12	1296.68
IKVPGGLADHKY	O46542	283-294	12	1296.72
APGAPGAPGPVGPAGK	A0A5F5Q281	1104-1119	16	1299.69
YATVFDQFTPL	A0A3Q2H333	382-392	11	1300.63
DQFTPLVEEPK	A0A3Q2H333	387-397	11	1301.65
SLDLDSIIAEVK	A0A3Q2LCW0	327-338	12	1301.71
GEAGPAGPAGPIGPVG	A0A5F5Q281	1124-1139	16	1302.66
DFSFLPQPPQE	A0A5F5Q281	1254-1264	11	1303.61
GPVGSVGPVGAVGPR	F6RTI8	980-994	15	1304.72
TDLEMQIESLK	F7ATL5	239-249	11	1305.65
GPAGPSGPPGKDGTL	F6R4Y3	1113-1127	15	1306.65
PIQHQDWLSGK	H9GZQ9	233-243	11	1307.66
GISVPGPMGPSGPR	A0A5F5Q281	173-186	14	1307.66
ISVPGPMGPSGPRG	A0A5F5Q281	174-187	14	1307.66
GETGPSGPAGPTGAR	A0A5F5Q281	839-853	15	1310.62
IQAIELEDLLR	A0A3Q2GSJ8	268-278	11	1311.74
IPPGVFSKLENL	F6RZ46	183-194	12	1312.74
AELVDSVLDVVR	F7E0H3	110-121	12	1313.72
LPPPLPPGPPSVF	F6RZ46	55-67	13	1313.74
GPSGPQGPSGPPGPK	A0A5F5Q281	473-487	15	1315.65
FSFLPQPPQEK	A0A5F5Q281	1255-1265	11	1316.68
VDLEPGTMDSVR	F7E0H3	66-77	12	1317.62
VIISAPSADAPMF	F6YV40	117-129	13	1317.66
SLDLDSIISEVK	F6XWG3	308-319	12	1317.7
VIILNHPGQISAG	F6UME7	344-356	13	1317.74
VGVVQYSHEGTF	F7CGV8	659-670	12	1321.63
FDFSFLPQPPQ	A0A5F5Q281	1253-1263	11	1321.63
VGLMPGSVGPVGPR	F7BH47	208-221	14	1321.72
GSDGSVGPVGPAGPIG	F6RTI8	233-248	16	1322.65
YHMQQFVPQF	F7CGV8	68-77	10	1323.61
GEQGPSGASGPAGPR	A0A5F5Q281	1184-1198	15	1323.62
DIEDGTFSKLSL	F6PVJ6	157-168	12	1323.66
SKLPTGLPVSLLT	F6SKT2	200-212	13	1324.8
GFAGPPGADGQPGAK	A0A5F5Q281	869-883	15	1325.64
VGAPGPHGPVGPTGK	F6RTI8	958-972	15	1326.7
GLEAQVDTILNR	F6R735	1757-1768	12	1327.71
GVPGPPGAVGPAGKDG	A0A5F5Q281	656-671	16	1331.68
SGPFGQIFRPDN	F7E0H3	78-89	12	1333.64
AVGPRGPSGPQGVR	F6RTI8	990-1003	14	1333.72
LELDLSYNKLK	F6SKT2	260-270	11	1334.74
FVLDTSESVALR	A0A3Q2KM06	40-51	12	1335.7
VSVLPEGGETPLF	Q28372	326-338	13	1343.7
SLTSGVHTFPSVL	Q95M34	45-57	13	1343.71
VEVDPVTTFPLK	F6ZNX3	580-591	12	1343.73
YLDLSFNQMSK	F6SKT2	191-201	11	1344.64
LLVPMSSAYPDR	F6VJR6	253-264	12	1347.69
IAGGTWTPSALKF	F7CGV8	696-708	13	1347.72
IISQTIDTITDM	A0A3Q2KM06	227-238	12	1349.67
GLEELLVGGSHLK	A0A3Q2KM06	136-148	13	1350.75
GPAGPTGPVGKDGRS	F6RTI8	1052-1066	15	1351.68
GAPGTPGPQGIAGQR	A0A5F5Q281	1001-1015	15	1362.7
GPAGPSGPPGKDGTLG	F6R4Y3	1113-1128	16	1363.67
AEAQIHDGFQHL	B5BV09	115-126	12	1364.65
ATVFDQFTPLVE	A0A3Q2H333	383-394	12	1365.68
GEAGPAGPAGPIGPVGA	A0A5F5Q281	1124-1140	17	1373.69
QYSGTGQQQPER	A0A3Q2KM06	876-887	12	1377.63
AGISVPGPMGPSGPR	A0A5F5Q281	172-186	15	1378.7
VDLEPTVIDEVR	F6ZSB4	68-79	12	1383.72
GALTSGVHTFPSVL	H9GZT5	140-153	14	1384.73
GIDGRPGPIGPAGAR	F6RTI8	470-484	15	1389.75
IQGPPGPAGEEGKR	A0A5F5Q281	513-526	14	1391.72
GEMGPAGIPGAPGLIG	F6R4Y3	369-384	16	1392.71
VAQYADTVRPEF	F6R735	386-397	12	1394.68
SGLDGAKGDAGPAGPK	A0A5F5Q281	270-285	16	1396.69
AVGAPGPHGPVGPTGK	F6RTI8	957-972	16	1397.74
SQGAPGLQGMPGER	A0A5F5Q281	777-790	14	1399.65
AAAITSDILEALGR	A0A3Q2H7K2	252-265	14	1399.77
YGGQPVPNFPSKL	F7BH02	1235-1247	13	1402.72
LSDAGITPLFLTR	F6R735	2433-2445	13	1402.78
VESLQEEIAFLK	A0A3Q2HXD5	253-264	12	1404.75
HLVEIPPNLPSSL	A0A3Q2GSJ8	176-188	13	1414.78
GEKGETGLRGEIGN	F6RTI8	653-666	14	1415.7
PALPQQLIQPLTT	F6R735	706-718	13	1418.81
VVSVLPIQHQDW	H9GZU8	229-240	12	1419.75
PGAVGAKGEAGPQGAR	A0A5F5Q281	403-418	16	1421.74
DTGSSNLWVPSVY	F6Q1N6	96-108	13	1423.66
VDALMDEINFMK	A0A3Q2I6F9	292-303	12	1424.67
GSAGPPGATGFPGAAGR	A0A5F5Q281	923-939	17	1426.69
GGPGQQGTVGEQGTR	F6R735	2113-2127	15	1427.67
LKSVPMVPPGIKY	F6SKT2	61-73	13	1427.82
GGGFSSSSFGGGLGGGF	F7ATL5	66-82	17	1433.62
AGAPGTPGPQGIAGQR	A0A5F5Q281	1000-1015	16	1433.74
KGETGPSGPAGPTGAR	A0A5F5Q281	838-853	16	1438.72
SALELDEGYVPKE	A0A3Q2H333	501-513	13	1448.7
IKDVFGSIAGSDQL	A0A3Q2KM06	756-769	14	1448.75
VKDFYPPEIDVE	H9GZQ9	295-306	12	1449.7
VGVVQYSHEGTFE	F7CGV8	659-671	13	1450.67
FDFSFLPQPPQE	A0A5F5Q281	1253-1264	12	1450.68
GSPGPQGPPGVPGPSGL	F6R4Y3	906-922	17	1456.73
HGDQGAPGSVGPAGPR	F6RTI8	1036-1051	16	1458.7
RGEAGPAGPAGPIGPVG	A0A5F5Q281	1123-1139	17	1458.76
SVPMVPPGIKYLY	F6SKT2	63-75	13	1462.79
SAGISVPGPMGPSGPR	A0A5F5Q281	171-186	16	1465.73
SGALTSGVHTFPSVL	H9GZT5	139-153	15	1471.77
EAGPAGPAGPIGPVGAR	A0A5F5Q281	1125-1141	17	1472.77
GESGPAGPAGAPGPAGAR	F6R4Y3	1038-1055	18	1475.71
SGPFGQIFRPDNF	F7E0H3	78-90	13	1480.71
FSVAITPDHLEPR	A0A3Q2KM06	187-199	13	1480.77
VDGVETHTATTEPK	H9GZQ9	205-218	14	1483.71
NQMSKLPTGLPVSL	F6SKT2	197-210	14	1483.81
GPVGPTGPVGAAGPSGPN	F6RTI8	749-766	18	1487.74
SGSLTSGVHTFPSVL	Q95M34	43-57	15	1487.76
AVGHLDDLPGALSNL	P01959	70-84	15	1490.77
GAAGPQGPPGPSGEEGK	F6RTI8	362-378	17	1491.69
LQFGGRDEQQVAF	F7CGV8	879-891	13	1493.73
SFSPAQSLPGSPAHL	F6R942	535-549	15	1494.75
GPAGPSGPPGKDGTLGH	F6R4Y3	1113-1129	17	1500.73
DRGEAGAAGPAGPAGPR	F6RTI8	690-706	17	1505.73
GFDFSFLPQPPQE	A0A5F5Q281	1252-1264	13	1507.7
DGRSGQPGTVGPAGVR	F6RTI8	1063-1078	16	1509.76
VLFADQATPTSPIR	F7BH02	850-863	14	1514.81
EAGAQGPPGPAGPAGER	A0A5F5Q281	672-688	17	1517.72
PRGPAGPTGPVGKDGR	F6RTI8	1050-1065	16	1517.81
ISPGAFTPLVKLER	O46542	121-134	14	1526.88
GEAGPAGPAGPIGPVGAR	A0A5F5Q281	1124-1141	18	1529.79
PAGAPGTPGPQGIAGQR	A0A5F5Q281	999-1015	17	1530.79
LLDNWDSLGTTLGK	F6Z2L5	69-82	14	1531.79
KVESLQEEIAFLK	A0A3Q2HXD5	252-264	13	1532.84
GDAGPPGPAGPAGPPGPIG	A0A5F5Q281	893-911	19	1537.75
AASSYLSLTPSQWK	A0A0A1E550	197-210	14	1537.78
ILLAELEQLKGQGK	A0A3Q2HXD5	130-143	14	1538.9
LPQPPQEKSHDGGR	A0A5F5Q281	1258-1271	14	1544.77
LGAPGILGLPGSRGER	F6RTI8	865-880	16	1548.87
EGLRGPRGDQGPVGR	F6RTI8	814-828	15	1549.81
DKGETGPSGPAGPTGAR	A0A5F5Q281	837-853	17	1553.74
ISNVPAISNRLEHL	F6RZ46	300-313	14	1561.86
GDRGEAGAAGPAGPAGPR	F6RTI8	689-706	18	1562.75
VAVAQYADTVRPEF	F6R735	384-397	14	1564.79
IEDIEDGTFSKLSL	F6PVJ6	155-168	14	1565.78
AGERGVPGPPGAVGPAGK	A0A5F5Q281	652-669	18	1572.84
DRGEAGPAGPAGPIGPVG	A0A5F5Q281	1122-1139	18	1573.78
GEAGAQGPPGPAGPAGER	A0A5F5Q281	671-688	18	1574.74
VPQVYVLAPHPDEL	H9GZQ9	271-284	14	1575.83
FDFSFLPQPPQEK	A0A5F5Q281	1253-1265	13	1578.77
VFSVAITPDHLEPR	A0A3Q2KM06	186-199	14	1579.84
ISDFSPSDLTVSWK	A0A0A1E6L5	160-173	14	1580.77
PALPQQLIQPLTTY	F6R735	706-719	14	1581.88
GPAGAPGTPGPQGIAGQR	A0A5F5Q281	998-1015	18	1587.81
GEPGPVGSVGPVGAVGPR	F6RTI8	977-994	18	1587.84
GVPGPPGAVGPAGKDGEAG	A0A5F5Q281	656-674	19	1588.78
EEVPSALPRNLEQL	F6RZ46	160-173	14	1593.84
GEPGSAGADGAPGKDGPR	F6R4Y3	717-734	18	1594.73
GELGPVGNPGPAGPAGPR	F6RTI8	263-280	18	1598.82
STTPAQLDSDGSYFL	H9GZT5	369-383	15	1600.73
GFSGLDGAKGDAGPAGPK	A0A5F5Q281	268-285	18	1600.78
GDKGETGPSGPAGPTGAR	A0A5F5Q281	836-853	18	1610.76
GDAGPPGPAGPAGPPGPIGS	A0A5F5Q281	893-912	20	1624.78
FVDGVETHTATTEPK	H9GZQ9	204-218	15	1630.78
GETGPQGPPGPTGPSGDK	F6R4Y3	585-602	18	1634.75
GDAGPKGADGSPGKDGVR	A0A5F5Q281	803-820	18	1639.79
YVDGVETHTATTEPK	H9GZT5	253-267	15	1646.78
TVFDQFTPLVEEPK	A0A3Q2H333	384-397	14	1648.83
AGVMGPAGSRGASGPAGVR	F6RTI8	412-430	19	1653.84
TVVQDIPVRDLKPAI	F6R942	1398-1412	15	1662.97
VDIEGPDVNIEGPEGK	A0A3Q2HJF2	2613-2628	16	1666.8
GLPGERGRPGAPGPAGAR	A0A5F5Q281	304-321	18	1671.89
GEPGKPGDKGHAGLAGAR	F6RTI8	500-517	18	1673.86
RGEAGPAGPAGPIGPVGAR	A0A5F5Q281	1123-1141	19	1685.9
DGEAGAQGPPGPAGPAGER	A0A5F5Q281	670-688	19	1689.77
DGPAGAPGTPGPQGIAGQR	A0A5F5Q281	997-1015	19	1702.84
PVQVGSPTIEHQFPLG	F6VJR6	69-84	16	1704.88
GEAGPQGARGSEGPQGVR	A0A5F5Q281	410-427	18	1708.82
LLTPITTLTSEQIQR	F6R735	1304-1318	15	1712.97
AGQHGDQGAPGSVGPAGPR	F6RTI8	1033-1051	19	1714.81
SGDRGEAGPAGPAGPIGPVG	A0A5F5Q281	1120-1139	20	1717.84
LFDGSANLVGQFPVVR	F6R735	741-756	16	1717.91
ATVFDQFTPLVEEPK	A0A3Q2H333	383-397	15	1719.87
EKSAGISVPGPMGPSGPR	A0A5F5Q281	169-186	18	1722.87
GRGTQGPPGATGFPGSAGR	F7BH47	898-916	19	1726.85
DQFTPLVEEPKSLVK	A0A3Q2H333	387-401	15	1728.93
EGSPGAEGSPGRDGSPGPK	A0A5F5Q281	1072-1090	19	1737.79
DGEAGAQGPPGPAGPAGERG	A0A5F5Q281	670-689	20	1746.79
EGETVTQVIHGEPIIK	A0A3Q2H7K2	716-731	16	1748.93
GPPGPVGPPGLAGPPGESGR	A0A5F5Q281	1052-1071	20	1751.89
PAPPPEEGRDDLEGEF	A0A5F5PLU0	394-409	16	1753.78
SGEPGKPGDKGHAGLAGAR	F6RTI8	499-517	19	1760.89
GEPGAAGPQGPPGPSGEEGK	F6RTI8	359-378	20	1774.81
SFLPQPPQEKSHDGGR	A0A5F5Q281	1256-1271	16	1778.87
AGPVGAVGAPGPHGPVGPTGK	F6RTI8	952-972	21	1778.94
GDAGPPGPAGPAGPPGPIGSVG	A0A5F5Q281	893-914	22	1780.87
GVPGPPGAVGPAGKDGEAGAQ	A0A5F5Q281	656-676	21	1787.88
SGDRGEAGPAGPAGPIGPVGA	A0A5F5Q281	1120-1140	21	1788.87
LIDGSQSAAPEFQYIR	F6R735	1137-1152	16	1793.89
DRGEAGPAGPAGPIGPVGAR	A0A5F5Q281	1122-1141	20	1800.92
VLHSFGEGVHHLDNLK	A0A1K0FUE2	68-83	16	1800.93
VVSVLPIQHQDWLSGK	H9GZQ9	228-243	16	1804.98
ATVFDQFTPLVEEPKS	A0A3Q2H333	383-398	16	1806.9
GETGLRGEIGNPGRDGAR	F6RTI8	656-673	18	1810.9
FHDFSSDLENVPHLR	F6RZ46	336-350	15	1811.86
VDLSFSPAQSLPGSPAHL	F6R942	532-549	18	1821.93
GADGPAGAPGTPGPQGIAGQR	A0A5F5Q281	995-1015	21	1830.9
TYFPHFDLSHGSAQVK	P01959	42-57	16	1832.88
VLDSSESIGLQNFEIAK	A0A3Q2KM06	619-635	17	1848.95
FDSFGDLSNPGAVMGNPK	A0A1K0FUE2	43-60	18	1851.85
GDRGEAGPAGPAGPIGPVGAR	A0A5F5Q281	1121-1141	21	1857.94
SGLGSQVGLMPGSVGPVGPR	F7BH47	202-221	20	1866.96
GKDGEAGAQGPPGPAGPAGER	A0A5F5Q281	668-688	21	1874.89
IVMDSGDGVTHTVPIYEG	A0A3Q2KTQ9	151-168	18	1888.89
GDKGEPGSAGADGAPGKDGPR	F6R4Y3	714-734	21	1894.88
NLHEQGLRDIASTPLEL	F7CGV8	194-210	17	1904.99
AKGEAGPQGARGSEGPQGVR	A0A5F5Q281	408-427	20	1907.96
GPSGEPGKPGDKGHAGLAGAR	F6RTI8	497-517	21	1914.97
TWFVDGVETHTATTEPK	H9GZQ9	202-218	17	1917.91
EQLGPVTQDFWDKLEK	F6Z2L5	85-100	16	1931.96
SGDRGEAGPAGPAGPIGPVGAR	A0A5F5Q281	1120-1141	22	1944.98
ATMRPDSTDIDQDTINR	F7CGV8	216-232	17	1947.89
GDRGDAGPKGADGSPGKDGVR	A0A5F5Q281	800-820	21	1967.94
VVIHFTDGVDGDLADLQR	F6R735	1847-1864	18	1968.99
ALWDKVNEEEVGGEALGR	A0A1K0FUE2	14-31	18	1970.97
VAFHDFSSDLENVPHLR	F6RZ46	334-350	17	1981.96
GEPGPTGIQGPPGPAGEEGKR	A0A5F5Q281	506-526	21	1986.98
FFDSFGDLSNPGAVMGNPK	A0A1K0FUE2	42-60	19	1998.91
YDEKSAGISVPGPMGPSGPR	A0A5F5Q281	167-186	20	2000.96
TIAGGPTSAPSVSLFPPSSEE	A0A0A1E927	123-143	21	2029.98
GYDEKSAGISVPGPMGPSGPR	A0A5F5Q281	166-186	21	2057.98
GPAGPQGPRGDKGETGEQGDR	A0A5F5Q281	1142-1162	21	2064.96
VQLSGEEKAAVLALWDKVN	A0A1K0FUE2	2-20	19	2069.12
GSPGADGPAGAPGTPGPQGIAGQR	A0A5F5Q281	992-1015	24	2072
GETGPAGPPGAPGAPGAPGPVGPAGK	A0A5F5Q281	1094-1119	26	2120.06
ATVFDQFTPLVEEPKSLVK	A0A3Q2H333	383-401	19	2147.15
GDAGPPGPAGPAGPPGPIGSVGAPGPK	A0A5F5Q281	893-919	27	2231.13
AVGPAGKDGEAGAQGPPGPAGPAGER	A0A5F5Q281	663-688	26	2270.1
GEAGPAGPAGPIGPVGARGPAGPQGPR	A0A5F5Q281	1124-1150	27	2347.21
GPAGPTGPVGKDGRSGQPGTVGPAGVR	F6RTI8	1052-1078	27	2428.26
GDRGETGPAGPPGAPGAPGAPGPVGPAGK	A0A5F5Q281	1091-1119	29	2448.21
GLQGLPGLAGQHGDQGAPGSVGPAGPR	F6RTI8	1025-1051	27	2450.24
SGLQGPPGPPGSPGEQGPSGASGPAGPR	A0A5F5Q281	1171-1198	28	2452.17
QLSYGYDEKSAGISVPGPMGPSGPR	A0A5F5Q281	162-186	25	2549.22
PAGEKGSPGADGPAGAPGTPGPQGIAGQR	A0A5F5Q281	987-1015	29	2554.25
NGLQGLPGLAGQHGDQGAPGSVGPAGPR	F6RTI8	1024-1051	28	2564.28
FKDGVAQEPVQVGSPTIEHQFPLG	F6VJR6	61-84	24	2579.3
GFSGLQGPPGPPGSPGEQGPSGASGPAGPR	A0A5F5Q281	1169-1198	30	2656.26
HNGLQGLPGLAGQHGDQGAPGSVGPAGPR	F6RTI8	1023-1051	29	2701.34
SGDRGEAGPAGPAGPIGPVGARGPAGPQGPR	A0A5F5Q281	1120-1150	31	2762.4
GVPGPPGAVGPAGKDGEAGAQGPPGPAGPAGER	A0A5F5Q281	656-688	33	2831.39
GLTGPIGPPGPAGAPGDKGETGPSGPAGPTGAR	A0A5F5Q281	821-853	33	2850.43
TLSSSTQASIEIDSLYEGIDFYTSITR	K9K2J3	132-158	27	2996.45
AGERGVPGPPGAVGPAGKDGEAGAQGPPGPAGPAGER	A0A5F5Q281	652-688	37	3244.6
SENVQDLLLLDVTPLSLGIETAGGVMTVLIK	K9K2J3	244-274	31	3253.77
